# Supplementary material for: Paneth Cells in Intestinal Homeostasis and Tissue Injury
Source: PLoS One. 2012 Jun 20;7(6):e38965. doi: 10.1371/journal.pone.0038965 (PMC3380033; doi:10.1371/journal.pone.0038965)
Supplement: Table S1 — List of genes upregulated in EGFP+ cells (LRCs) when compared with EGFP- cells. (XLSX) [file pone.0038965.s010.xls]

## Sheet: Table S1
Table S1. List of genes upregulated in EGFP+ cells (LRCs) when compared with EGFP- cells.
LRCs were sorted after 46-47 days of chase. Paneth-specific genes are highlighted in yellow.
Probe ID	Symbol	Entrez Gene Name	PANTHER Molecular Function	PANTHER Biological Process	FC
1416055_at	AMY2A5	amylase 2a5, pancreatic			366.324
1437403_at	SAMD5	sterile alpha motif domain containing 5	Molecular function unclassified	Biological process unclassified	70.8747
1437438_x_at	PNLIPRP2	pancreatic lipase-related protein 2	Lipase	Lipid metabolism	58.5863
1418771_a_at	CPB2	carboxypeptidase B2 (plasma)	Metalloprotease	Proteolysis	40.4499
1449478_at	MMP7	matrix metallopeptidase 7 (matrilysin, uterine)	Metalloprotease;Other extracellular matrix	Proteolysis	36.7916
1438612_a_at	CLPS	colipase, pancreatic	Other enzyme activator;Other miscellaneous function protein	Lipid metabolism	35.6606
1449991_at	CD244	CD244 molecule, natural killer cell receptor 2B4	Immunoglobulin receptor family member;Defense/immunity protein	T-cell mediated immunity	35.2404
1415777_at	PNLIPRP1	pancreatic lipase-related protein 1	Lipase	Lipid metabolism	31.9945
1448502_at	SLC16A7	solute carrier family 16, member 7 (monocarboxylic acid transporter 2)	Other transporter	Cation transport	31.7437
1421706_at	MMP20	matrix metallopeptidase 20	Metalloprotease;Other extracellular matrix	Proteolysis	26.3657
1417765_a_at	AMY2A	amylase, alpha 2A (pancreatic)	Amylase	Glycogen metabolism	25.8022
1423753_at	BAMBI	BMP and activin membrane-bound inhibitor homolog (Xenopus laevis)	Molecular function unclassified	Biological process unclassified	25.3405
1429274_at	LYPD6B	LY6/PLAUR domain containing 6B	Molecular function unclassified	Biological process unclassified	24.4207
1438936_s_at	ANG	angiogenin, ribonuclease, RNase A family, 5	Endoribonuclease;Other enzyme inhibitor;Hydrolase	RNA catabolism;Angiogenesis	22.8233
1440832_at	ANG4	angiogenin, ribonuclease A family, member 4	Endoribonuclease;Other enzyme inhibitor;Hydrolase	RNA catabolism;Angiogenesis	22.7199
1439427_at	CLDN9	claudin 9	Tight junction	Cell structure	22.5242
1441603_at	SSTR3	somatostatin receptor 3	G-protein coupled receptor	G-protein mediated signaling;Cell proliferation and differentiation	20.791
1428250_at	GPER	G protein-coupled estrogen receptor 1	G-protein coupled receptor	G-protein mediated signaling	20.569
1422422_at	DEFA4	defensin, alpha, 4	Molecular function unclassified	Biological process unclassified	20.0325
1418744_s_at	TESC	tescalcin	Calmodulin related protein	Homeostasis	20.0059
1428952_at	PDIA2	protein disulfide isomerase family A, member 2	Other isomerase	Protein disulfide-isomerase reaction	19.1032
1424556_at	PYCR1	pyrroline-5-carboxylate reductase 1	Reductase	Amino acid biosynthesis	18.4968
1418913_at	BHMT2	betaine-homocysteine methyltransferase 2	Methyltransferase	Amino acid metabolism	18.493
1416913_at	ES1	esterase 1	Esterase	Detoxification	17.6417
1451912_a_at	FGFRL1	fibroblast growth factor receptor-like 1	Tyrosine protein kinase receptor;Protein kinase	Protein phosphorylation;Cell surface receptor mediated signal transduction;MAPKKK cascade;JAK-STAT cascade;Inhibition of apoptosis;Developmental processes;Cell proliferation and differentiation;Oncogenesis	17.6274
1416677_at	APOH	apolipoprotein H (beta-2-glycoprotein I)	Apolipoprotein	Blood clotting	16.9941
1424410_at	TTC8	tetratricopeptide repeat domain 8	Glycosyltransferase	Protein glycosylation;Cell communication	16.7637
1418355_at	NUCB2	nucleobindin 2	Nucleic acid binding;Calmodulin related protein;Annexin	Calcium ion homeostasis	16.6306
1433977_at	HS3ST3B1	heparan sulfate (glucosamine) 3-O-sulfotransferase 3B1	Other transferase	Other polysaccharide metabolism;Protein modification;Sulfur metabolism;Signal transduction;Immunity and defense;Developmental processes	16.4375
1436242_a_at	CKLF	chemokine-like factor	Molecular function unclassified	Biological process unclassified	16.2855
1423396_at	AGT	angiotensinogen (serpin peptidase inhibitor, clade A, member 8)	Serine protease inhibitor	Proteolysis	16.2699
1419665_a_at	NUPR1	nuclear protein, transcriptional regulator, 1	Molecular function unclassified	Biological process unclassified	16.256
1424218_a_at	CREB3L4	cAMP responsive element binding protein 3-like 4	CREB transcription factor;Nucleic acid binding	mRNA transcription regulation	16.1369
1419595_a_at	GGH	gamma-glutamyl hydrolase (conjugase, folylpolygammaglutamyl hydrolase)	Other hydrolase;Cysteine protease	Vitamin metabolism	15.841
1456862_at	SIX4	SIX homeobox 4	Homeobox transcription factor	mRNA transcription regulation;Other developmental process	15.7754
1450128_at	PLA2G2A	phospholipase A2, group IIA (platelets, synovial fluid)			15.2521
1435207_at	DIXDC1	DIX domain containing 1	Signaling molecule;Other enzyme regulator	Other receptor mediated signaling pathway;Other intracellular signaling cascade;Neurogenesis	14.6697
1424618_at	HPD	4-hydroxyphenylpyruvate dioxygenase	Oxygenase	Amino acid catabolism	14.6109
1420249_s_at	CCL6	chemokine (C-C motif) ligand 6	Chemokine	Cytokine and chemokine mediated signaling pathway;Ligand-mediated signaling;Cytokine/chemokine mediated immunity	14.2771
1449233_at	BHLHA15	basic helix-loop-helix family, member a15	Basic helix-loop-helix transcription factor;Nucleic acid binding	mRNA transcription regulation;Other neuronal activity;Neurogenesis	14.1508
1416034_at	CD24	CD24 molecule	Molecular function unclassified	Biological process unclassified	14.0806
1417481_at	RAMP1	receptor (G protein-coupled) activity modifying protein 1	Other receptor	G-protein mediated signaling;Intracellular protein traffic;Protein targeting	13.8463
1456563_at	FLJ41603	FLJ41603 protein	Molecular function unclassified	Biological process unclassified	13.4562
1417441_at	DNAJC12	DnaJ (Hsp40) homolog, subfamily C, member 12	Other chaperones	Miscellaneous	13.3616
1435050_at	KIAA1244	KIAA1244	Guanyl-nucleotide exchange factor	Biological process unclassified	13.2402
1436119_at	ALDH1L2	aldehyde dehydrogenase 1 family, member L2	Dehydrogenase	Other carbon metabolism	13.0978
1420719_at	TEX15	testis expressed 15	Molecular function unclassified	Biological process unclassified	12.8782
1428749_at	DMXL2	Dmx-like 2	Molecular function unclassified	Exocytosis	12.389
1455029_at	KIF21A	kinesin family member 21A	Microtubule binding motor protein	Intracellular protein traffic;Protein targeting and localization;Cell structure	12.0036
1436122_at	ZNF667	zinc finger protein 667	KRAB box transcription factor	Biological process unclassified	11.7423
1455007_s_at	GPT2	glutamic pyruvate transaminase (alanine aminotransferase) 2	Transaminase	Amino acid metabolism;Other nitrogen metabolism	11.7005
1415994_at	CYP2E1	cytochrome P450, family 2, subfamily E, polypeptide 1	Oxygenase	Fatty acid metabolism;Steroid metabolism;Electron transport	11.5789
1433966_x_at	ASNS	asparagine synthetase	Synthetase;Other ligase	Amino acid biosynthesis	11.2685
1450709_at	DEFCR5	defensin related cryptdin 5	Molecular function unclassified	Biological process unclassified	10.8637
1423547_at	LYZ	lysozyme (renal amyloidosis)	Hydrolase;Defense/immunity protein	Carbohydrate metabolism;Stress response	10.8527
1442113_at	KIAA1324	KIAA1324	Molecular function unclassified	Biological process unclassified	10.6171
1417337_at	EPB42	erythrocyte membrane protein band 4.2	Acyltransferase;Other transferase	Cell structure	10.5625
1419254_at	MTHFD2	methylenetetrahydrofolate dehydrogenase (NADP+ dependent) 2, methenyltetrahydrofolate cyclohydrolase	Molecular function unclassified	Biological process unclassified	10.3372
1449365_at	S1PR5	sphingosine-1-phosphate receptor 5	G-protein coupled receptor	G-protein mediated signaling;Vision	10.3323
1438325_at	MECOM	MDS1 and EVI1 complex locus	KRAB box transcription factor	Biological process unclassified	10.1587
1434027_at	RCAN3	RCAN family member 3	Other signaling molecule	Intracellular signaling cascade;Ectoderm development	10.063
1452514_a_at	KIT	v-kit Hardy-Zuckerman 4 feline sarcoma viral oncogene homolog	Tyrosine protein kinase receptor;Protein kinase	Protein phosphorylation;Receptor protein tyrosine kinase signaling pathway;Stress response;Gametogenesis;Embryogenesis;Cell proliferation and differentiation;Oncogenesis;Cell motility	10.0564
1418910_at	BMP7	bone morphogenetic protein 7	Other signaling molecule	Skeletal development	10.0298
1416561_at	GAD1	glutamate decarboxylase 1 (brain, 67kDa)	Decarboxylase	Other amino acid metabolism	9.90691
1460601_at	MYRIP	myosin VIIA and Rab interacting protein	Actin binding motor protein;Non-motor actin binding protein;Other G-protein modulator	Cell structure	9.85188
1424842_a_at	ARHGAP24	Rho GTPase activating protein 24	Other miscellaneous function protein	Biological process unclassified	9.66928
1424950_at	SOX9	SRY (sex determining region Y)-box 9	HMG box transcription factor;Nucleic acid binding	mRNA transcription regulation	9.62114
1449184_at	PGLYRP1	peptidoglycan recognition protein 1	Receptor;Signaling molecule;Defense/immunity protein	Carbohydrate metabolism;Immunity and defense;Apoptosis	9.55298
1416832_at	SLC39A8	solute carrier family 39 (zinc transporter), member 8	Other transporter	Ion transport	9.32037
1455902_x_at	RHOF	ras homolog gene family, member F (in filopodia)	Small GTPase	G-protein mediated signaling;Cell structure and motility	9.1975
1449896_at	MLPH	melanophilin	Other G-protein modulator	General vesicle transport	9.16357
1441841_at	ADAMTS16	ADAM metallopeptidase with thrombospondin type 1 motif, 16	Metalloprotease	Proteolysis;Cell adhesion-mediated signaling	9.07455
1419491_at	DEFB1	defensin, beta 1	Antibacterial response protein	Other immune and defense	8.97211
1418091_at	TFCP2L1	transcription factor CP2-like 1	Other transcription factor	mRNA transcription regulation;Immunity and defense;Hematopoiesis	8.86054
1427482_a_at	CA8	carbonic anhydrase VIII	Molecular function unclassified	Biological process unclassified	8.83728
1418918_at	IGFBP1	insulin-like growth factor binding protein 1	Other miscellaneous function protein	Extracellular matrix protein-mediated signaling;Growth factor homeostasis	8.70112
1454873_at	ZNF775	zinc finger protein 775	KRAB box transcription factor	mRNA transcription regulation;Cell proliferation and differentiation	8.61109
1429506_at	NKD1	naked cuticle homolog 1 (Drosophila)	Molecular function unclassified	Biological process unclassified	8.56701
1456480_at	FRY	furry homolog (Drosophila)	Molecular function unclassified	Biological process unclassified	8.49975
1429088_at	LBH	limb bud and heart development homolog (mouse)	Molecular function unclassified	Biological process unclassified	8.44581
1426850_a_at	MAP2K6	mitogen-activated protein kinase kinase 6	Protein kinase;Transferase	Protein phosphorylation;Phosphate metabolism;Other metabolism	8.44126
1420673_a_at	ACOX2	acyl-Coenzyme A oxidase 2, branched chain	Oxidase	Fatty acid beta-oxidation	8.40679
1455843_at	FUT4	fucosyltransferase 4 (alpha (1,3) fucosyltransferase, myeloid-specific)	Glycosyltransferase	Protein glycosylation;Other immune and defense	8.40069
1437367_at	BAT1	HLA-B associated transcript 1	RNA helicase	Nucleoside, nucleotide and nucleic acid metabolism	8.33836
1429086_at	GRHL2	grainyhead-like 2 (Drosophila)	Other transcription factor	mRNA transcription initiation	8.30868
1435040_at	IRAK3	interleukin-1 receptor-associated kinase 3	Serine/threonine protein kinase receptor;Protein kinase	Protein phosphorylation;Receptor protein serine/threonine kinase signaling pathway;Other immune and defense;Non-vertebrate process	8.30197
1418093_a_at	EGF	epidermal growth factor (beta-urogastrone)	Growth factor	Nucleoside, nucleotide and nucleic acid metabolism;Receptor protein tyrosine kinase signaling pathway;Ligand-mediated signaling;Cell cycle control;Cell proliferation and differentiation	8.1929
1418891_a_at	RAB3D	RAB3D, member RAS oncogene family	Small GTPase	Intracellular signaling cascade;Receptor mediated endocytosis;General vesicle transport	8.14852
1424470_a_at	RAPGEF3	Rap guanine nucleotide exchange factor (GEF) 3	Guanyl-nucleotide exchange factor	MAPKKK cascade	8.14148
1437894_at	PROX1	prospero homeobox 1	Homeobox transcription factor;Nucleic acid binding	mRNA transcription regulation;Other developmental process;Neurogenesis;Gut mesoderm development;Cell proliferation and differentiation;Oncogenesis	8.1068
1440353_at	NTF4	neurotrophin 4	Neurotrophic factor	Receptor protein tyrosine kinase signaling pathway;Ligand-mediated signaling;Neurogenesis	7.94747
1451062_a_at	PEX5L	peroxisomal biogenesis factor 5-like	Other receptor;Membrane traffic regulatory protein	Peroxisome transport;Protein targeting;Transport	7.93748
1427339_at	SLC30A2	solute carrier family 30 (zinc transporter), member 2	Other transporter	Cation transport;Homeostasis	7.87532
1427529_at	FZD9	frizzled homolog 9 (Drosophila)	Molecular function unclassified	Biological process unclassified	7.86803
1418455_at	COPZ2	coatomer protein complex, subunit zeta 2	Vesicle coat protein	General vesicle transport	7.82659
1437181_at	PELI2	pellino homolog 2 (Drosophila)	Molecular function unclassified	Biological process unclassified	7.81574
1440085_at	EDA2R	ectodysplasin A2 receptor	Molecular function unclassified	Biological process unclassified	7.74229
1460565_at	SLC41A1	solute carrier family 41, member 1	Cation transporter	Ion transport	7.67191
1427318_s_at	MYOF	myoferlin	Other membrane traffic protein	Muscle contraction	7.63655
1456003_a_at	SLC1A4	solute carrier family 1 (glutamate/neutral amino acid transporter), member 4	Other transporter	Amino acid transport;Ligand-mediated signaling;Ion transport;Synaptic transmission	7.53434
1430368_s_at	C2ORF88	chromosome 2 open reading frame 88	Molecular function unclassified	Biological process unclassified	7.47359
1418412_at	TPD52L1	tumor protein D52-like 1	Molecular function unclassified	Biological process unclassified	7.45625
1417936_at	CCL9	chemokine (C-C motif) ligand 9	Chemokine	Cytokine and chemokine mediated signaling pathway;Ligand-mediated signaling;Cytokine/chemokine mediated immunity	7.36513
1439610_at	RAB27B	RAB27B, member RAS oncogene family	Small GTPase	Intracellular signaling cascade;Receptor mediated endocytosis;General vesicle transport	7.25831
1438001_x_at	REEP5	receptor accessory protein 5	Receptor;Transporter	Carbohydrate transport;Transport	7.16765
1425106_a_at	WARS	tryptophanyl-tRNA synthetase	Aminoacyl-tRNA synthetase;Ligase	Amino acid activation	7.00685
1452324_at	PVT1	Pvt1 oncogene (non-protein coding)			6.98924
1422907_at	GNAT2	guanine nucleotide binding protein (G protein), alpha transducing activity polypeptide 2	Large G-protein	G-protein mediated signaling	6.93853
1434319_at	MDH1	malate dehydrogenase 1, NAD (soluble)	Dehydrogenase	Tricarboxylic acid pathway	6.93726
1438705_at	CBFA2T3	core-binding factor, runt domain, alpha subunit 2; translocated to, 3	Transcription cofactor	mRNA transcription regulation;Chromatin packaging and remodeling	6.93704
1433743_at	DACH1	dachshund homolog 1 (Drosophila)	Transcription factor	Other developmental process;Neurogenesis;Cell proliferation and differentiation	6.92653
1426711_at	TMCO3	transmembrane and coiled-coil domains 3	Other transporter	Cation transport;Other transport	6.82738
1449236_at	DLL3	delta-like 3 (Drosophila)	Receptor;Membrane-bound signaling molecule;Transcription factor	mRNA transcription regulation;Cell communication;Neurogenesis;Cell proliferation and differentiation	6.79925
1449822_at	ATOH1	atonal homolog 1 (Drosophila)	Transcription factor;Nuclease	mRNA transcription;Neurogenesis;Other metabolism	6.79271
1426657_s_at	PHGDH	phosphoglycerate dehydrogenase	Dehydrogenase	Amino acid biosynthesis	6.66979
1451550_at	EPHB3	EPH receptor B3	Tyrosine protein kinase receptor;Protein kinase	Protein phosphorylation;Receptor protein tyrosine kinase signaling pathway;Neurogenesis;Mesoderm development;Cell proliferation and differentiation	6.62462
1433600_at	ADRA2A	adrenergic, alpha-2A-, receptor	G-protein coupled receptor	G-protein mediated signaling	6.55113
1425729_at	BEST2	bestrophin 2	Anion channel	Anion transport	6.44067
1459679_s_at	MYO1B	myosin IB	Actin binding motor protein	General vesicle transport	6.42519
1460167_at	ALDH7A1	aldehyde dehydrogenase 7 family, member A1	Dehydrogenase	Other metabolism	6.42377
1450763_x_at	WNT3	wingless-type MMTV integration site family, member 3	Other signaling molecule	Ligand-mediated signaling;Developmental processes	6.39579
1443225_at	ACVR1C	activin A receptor, type IC	Molecular function unclassified	Biological process unclassified	6.3385
1425705_a_at	ERO1LB	ERO1-like beta (S. cerevisiae)	Other oxidoreductase	Protein folding;Electron transport;General vesicle transport;Other transport;Miscellaneous	6.31349
1429133_at	NXNL2	nucleoredoxin-like 2	Other oxidoreductase	Sulfur redox metabolism;Miscellaneous;Other homeostasis activities	6.27883
1430963_at	GCNT3	glucosaminyl (N-acetyl) transferase 3, mucin type	Glycosyltransferase	Protein glycosylation	6.25622
1452975_at	AGXT2L1	alanine-glyoxylate aminotransferase 2-like 1	Transaminase	Amino acid metabolism	6.23999
1422118_at	SYNC	syncoilin, intermediate filament protein	Intermediate filament;Structural protein	Biological process unclassified	6.23828
1447851_x_at	ATP10A	ATPase, class V, type 10A	Other transporter;Other hydrolase	Lipid and fatty acid transport;Cation transport	6.16072
1434097_at	ZNF808	zinc finger protein 808	KRAB box transcription factor	mRNA transcription regulation	6.12146
1447757_x_at	INPP5F	inositol polyphosphate-5-phosphatase F	Other phosphatase	Phospholipid metabolism	6.07101
1433460_at	TTC7B	tetratricopeptide repeat domain 7B	Glycosyltransferase	Protein glycosylation;Cell communication	6.06202
1460302_at	THBS1	thrombospondin 1	Other signaling molecule;Other enzyme regulator;Other extracellular matrix	Blood clotting;Other developmental process	5.98269
1418925_at	CELSR1	cadherin, EGF LAG seven-pass G-type receptor 1 (flamingo homolog, Drosophila)	G-protein coupled receptor;Cadherin	G-protein mediated signaling;Cell adhesion-mediated signaling;Cell adhesion;Embryogenesis;Neurogenesis;Cell structure;Cell motility	5.95986
1419593_at	GREB1	GREB1 protein	Molecular function unclassified	Biological process unclassified	5.90624
1447640_s_at	PBX3	pre-B-cell leukemia homeobox 3	Homeobox transcription factor	Hematopoiesis;Oncogene	5.90436
1447564_x_at	PIWIL4	piwi-like 4 (Drosophila)	Other miscellaneous function protein	Other nucleoside, nucleotide and nucleic acid metabolism;Oogenesis	5.85854
1434852_at	PLA2G2F	phospholipase A2, group IIF	Phospholipase	Phospholipid metabolism;Signal transduction	5.84797
1431900_a_at	FOXA3	forkhead box A3	Other transcription factor;Nucleic acid binding	Carbohydrate metabolism;mRNA transcription regulation;Other receptor mediated signaling pathway;Cell communication;Vision;Embryogenesis;Anterior/posterior patterning;Segment specification;Neurogenesis;Mesoderm development;Cell cycle control;Cell proliferation and differentiation;Cell structure	5.84742
1460359_at	ARMCX3	armadillo repeat containing, X-linked 3	Molecular function unclassified	Tumor suppressor	5.8306
1425425_a_at	WIF1	WNT inhibitory factor 1	Other signaling molecule	Developmental processes	5.7973
1421908_a_at	TCF12	transcription factor 12	Basic helix-loop-helix transcription factor;Nucleic acid binding	mRNA transcription regulation	5.75632
1435626_a_at	HERPUD1	homocysteine-inducible, endoplasmic reticulum stress-inducible, ubiquitin-like domain member 1	Molecular function unclassified	Biological process unclassified	5.74911
1430274_a_at	STARD3NL	STARD3 N-terminal like	Other transfer/carrier protein;Other membrane traffic protein	Regulation of lipid, fatty acid and steroid metabolism;Other lipid, fatty acid and steroid metabolism;Oogenesis	5.74678
1455896_a_at	KCNK1	potassium channel, subfamily K, member 1	Voltage-gated potassium channel	Cation transport	5.71485
1425684_at	AKR1B10	aldo-keto reductase family 1, member B10 (aldose reductase)	Reductase	Other metabolism	5.69641
1448181_at	KLF15	Kruppel-like factor 15	Zinc finger transcription factor	mRNA transcription regulation	5.68323
1420712_a_at	HPN	hepsin	Receptor;Serine protease	Proteolysis	5.67536
1418754_at	ADCY8	adenylate cyclase 8 (brain)	Adenylate cyclase	Metabolism of cyclic nucleotides	5.66157
1423668_at	ZDHHC14	zinc finger, DHHC-type containing 14	Miscellaneous function	Biological process unclassified	5.6213
1448315_a_at	PYCR2	pyrroline-5-carboxylate reductase family, member 2	Reductase	Amino acid biosynthesis	5.61011
1433586_at	RGMB	RGM domain family, member B	Molecular function unclassified	Biological process unclassified	5.60312
1418406_at	PDE8A	phosphodiesterase 8A	Phosphodiesterase	Metabolism of cyclic nucleotides;Signal transduction	5.57472
1418907_at	F5	coagulation factor V (proaccelerin, labile factor)	Serine protease	Proteolysis;Signal transduction;Blood clotting	5.5316
1427284_a_at	TTPA	tocopherol (alpha) transfer protein	Molecular function unclassified	Biological process unclassified	5.49477
1422597_at	MMP15	matrix metallopeptidase 15 (membrane-inserted)	Metalloprotease;Other extracellular matrix	Proteolysis	5.47355
1451684_a_at	BICD1	bicaudal D homolog 1 (Drosophila)	Molecular function unclassified	Biological process unclassified	5.44927
1431469_a_at	CXXC5	CXXC finger 5	Molecular function unclassified	Biological process unclassified	5.41626
1418165_at	ITLN1	intelectin 1 (galactofuranose binding)	Molecular function unclassified	Biological process unclassified	5.3288
1419020_at	GIF	gastric intrinsic factor (vitamin B synthesis)	Other transfer/carrier protein	Vitamin metabolism;Cation transport	5.29849
1417679_at	GFI1	growth factor independent 1 transcription repressor	Zinc finger transcription factor	mRNA transcription	5.28423
1450220_a_at	SPDEF	SAM pointed domain containing ets transcription factor	Other transcription factor;Nucleic acid binding	mRNA transcription regulation	5.27101
1452058_a_at	RNF11	ring finger protein 11	Other transcription factor	mRNA transcription	5.19372
1417829_a_at	RAB15	RAB15, member RAS onocogene family	Small GTPase	General vesicle transport	5.17187
1434140_at	MCF2L	MCF.2 cell line derived transforming sequence-like	Signaling molecule;Guanyl-nucleotide exchange factor	Intracellular signaling cascade;Oncogene;Cell motility	5.1595
1451125_at	PAIP2B	poly(A) binding protein interacting protein 2B	Molecular function unclassified	mRNA polyadenylation	5.14911
1422604_at	UOX	urate oxidase (pseudogene)	Oxidase	Purine metabolism	5.14001
1437760_at	GALNT12	UDP-N-acetyl-alpha-D-galactosamine:polypeptide N-acetylgalactosaminyltransferase 12 (GalNAc-T12)	Glycosyltransferase	Other polysaccharide metabolism;Protein glycosylation	5.13849
1441927_at	SYT7	synaptotagmin VII	Membrane traffic regulatory protein	Regulated exocytosis;Neurotransmitter release	5.12095
1457025_at	LOC442388	short chain dehydrogenase/reductase family 16C, member 6	Dehydrogenase;Reductase	Other metabolism	5.12094
1419700_a_at	PROM1	prominin 1	Membrane traffic protein	Other intracellular protein traffic	5.11693
1451069_at	PIM3	pim-3 oncogene	Serine/threonine protein kinase receptor;Protein kinase	Biological process unclassified	5.09811
1435771_at	PLCB4	phospholipase C, beta 4	Other signaling molecule;Guanyl-nucleotide exchange factor;Hydrolase;Select calcium binding protein	Lipid metabolism;Intracellular signaling cascade	5.09559
1443695_at	HABP2	hyaluronan binding protein 2	Serine protease	Proteolysis;Cell adhesion	5.06485
1425107_a_at	LIFR	leukemia inhibitory factor receptor alpha	Interleukin receptor	Cytokine and chemokine mediated signaling pathway;Cytokine/chemokine mediated immunity	5.00855
