# Supplementary material for: Paneth Cells in Intestinal Homeostasis and Tissue Injury
Source: PLoS One. 2012 Jun 20;7(6):e38965. doi: 10.1371/journal.pone.0038965 (PMC3380033; doi:10.1371/journal.pone.0038965)
Supplement: Table S2 — Paneth cell-specific genes in LRCs collected after 46–47 days of chase. (XLSX) [file pone.0038965.s011.xlsx]

## Sheet: Table S2
Table S2. Paneth cell-specific genes in LRCs collected after 46-47 days of chase.
Symbol	Entrez Gene Name	FC
SPDEF	SAM pointed domain containing ets transcription factor	5.27101
DEFB1	defensin, beta 1	8.97211
PGLYRP1	peptidoglycan recognition protein 1	9.55298
SOX9	SRY (sex determining region Y)-box 9	9.62114
LYZ	lysozyme (renal amyloidosis)	10.8527
DEFCR5	defensin related cryptdin 5	10.8637
DEFA5	defensin, alpha, 5	10.8637
CD24	CD24 molecule	14.0806
DEFA4	defensin, alpha, 4	20.0325
MMP7	matrix metallopeptidase 7 (matrilysin)	36.7916
PNLIPRP2	pancreatic lipase-related protein 2	58.5863
