# Supplementary material for: Paneth Cells in Intestinal Homeostasis and Tissue Injury
Source: PLoS One. 2012 Jun 20;7(6):e38965. doi: 10.1371/journal.pone.0038965 (PMC3380033; doi:10.1371/journal.pone.0038965)
Supplement: Table S3 — Comparative analysis of genes differentially expressed in LRCs, (EGFP+/EGFP-) and in CD24hiSSChi/Lgr5+. (XLSX) [file pone.0038965.s012.xlsx]

## Sheet: Table S3
Table S3. Comparative analysis of genes differentially expressed in LRCs
(EGFP+/EGFP-) and in CD24hiSSChi/Lgr5+*.
*profiling data obtained from reference 11. Paneth-specific genes are highlighted in yellow.
Gene symbol	LRCs	CD24hiSSChi vs. Lgr5+
PNLIPRP2	58.59	125.89
PNLIPRP1	31.99	12.59
MMP7	36.79	63.09
CLPS	35.66	75.86
SLC16a7	31.74	12.02
MMP20	26.37	10^7
BAMBI	25.34	42.66
ANG4	22.72	295.12
ANG	22.82	93.32
TESC	20.01	10^ 6.7
PDIA2	19.1	39.81
PYCR	18.5	22.9
ES1	17.64	25.11
FGFRL1	17.63	10^5
APOH	16.99	10^7
TTC8	16.76	524.8
NUCB2	16.63	37.15
HS3ST3B1	16.44	61.66
AGT	16.27	24.55
NUPR1	16.26	58.88
CREB3L4	16.14	12.59
GGH	15.84	10.63
PLA2G2A	15.25	47.86
HPD	14.61	38.9
CCL6	14.28	100
CD24	14.08	10^9
RAMP1	13.85	46.77
DNAJC12	13.36	10.23
ALDH1L2	13.1	5495
KIF21A	12	10^5,69
GPT2	11.7	14.79
ASNS	11.27	10^6.5
LYZ	10.85	93.32
MTHFD2	10.34	10^5,23
KIT	10.06	10^9,33
BMP7	10.03	10^4,66
GAD1	9.91	85.11
MYRIP	9.85	10^7,75
ARHGAP24	9.67	15.48
SOX9	9.62	20.89
PGLYRP1	9.55	10^7,32
MLPH	9.16	10^8,51
DEFB1	8.97	10^6.8
CA8	8.84	10^9.34
IGFBP1	8.7	20.89
NKD1	8.57	10^7,6
FRY	8.5	933.25
LBH	8.45	10^9,56
MAP2K6	8.44	10^3,78
ACOX2	8.41	15.48
FUT4	8.4	10^7,56
IRAK3	8.3	10^5,29
EGF	8.19	10^9,31
RAB3D	8.15	10^6,32
RAPGEF3	8.14	26.3
PROX1	8.11	10^4
SLC30A2	7.88	10^7,36
FZD9	7.87	39.81
COPZ2	7.83	16.98
PELI2	7.82	10^3,77
SLC41A1	7.67	10^8,9
SLC1A4	7.53	11.48
TPD52L1	7.46	10^7,68
CCL9	7.37	26.3
RAB27B	7.26	10^6,22
REEP5	7.17	10.23
WARS	7.01	10^4,39
GNAT2	6.94	10^4,23
MDH1	6.94	30.9
DLL3	6.8	11.48
ATOH1	6.79	10^8,69
EPHB3	6.62	10^3,92
MYO1B	6.43	13.8
WNT3	6.4	69.18
ACVR1C	6.34	10^7,5
ERO1LB	6.31	10^9,9
GCNT3	6.26	11.22
AGXT2L1	6.24	10^9,57
SYNC	6.24	10^4,86
ATP10A	6.16	10^9,65
INPP5F	6.07	10^3,06
TTC7B	6.06	12.3
THBS1	5.98	10^7,2
CELSR1	5.96	10^6,55
GREB1	5.91	15.48
PBX3	5.9	10^6,58
PLA2G2F	5.85	10^9,67
FOXA3	5.85	10^4,19
ARMCX3	5.83	10^8,65
WIF1	5.8	10^4,43
HERPUD1	5.75	10^8,28
STARD3NL	5.75	10^5,7
KCNK1	5.71	10^2,92
KLF15	5.68	11.48
HPN	5.68	22.91
ADCY8	5.66	10^4,55
ZDHHC14	5.62	10^2,59
PYCR2	5.61	10^6,5
PDE8A	5.57	10^6,46
TTPA	5.49	21.87
CXXC5	5.42	10^8,88
GIF	5.3	10^7,62
GFI1	5.28	23.44
SPDEF	5.27	15.49
RNF11	5.19	10^5,73
RAB15	5.17	10^7,44
MCF2L	5.16	10^8,23
UOX	5.14	10^4,41
GALNT12	5.14	10^8,09
PIM3	5.1	10^3,54
HABP2	5.06	23.99
LIFR	5.01	10^8,95
